# Supplementary material for: Defects of the Lamina Cribrosa in High Myopia and Glaucoma
Source: PLoS One. 2015 Sep 14;10(9):e0137909. doi: 10.1371/journal.pone.0137909 (PMC4569299; doi:10.1371/journal.pone.0137909)
Supplement: S1 Table — (XLSX) [file pone.0137909.s001.xlsx]

## Sheet: Sheet1
Gender	Eye	Age	break	breaknum	Lbreaklocv	Lbreakloch	AL	lens	type	glatype
F	R	32.5804	no break	0	NA	NA	24.97	P	C	NA
F	L	32.5804	no break	0	NA	NA	24.11	P	C	NA
F	R	33.4483	no break	0	NA	NA	23.43	P	C	NA
F	R	35.0637	no break	0	NA	NA	24.18	P	C	NA
F	L	35.0637	no break	0	NA	NA	24.05	P	C	NA
F	R	40.3943	no break	0	NA	NA	22.79	P	C	NA
F	L	40.3943	yes	1	I	temporal	22.85	P	C	NA
F	R	40.6571	no break	0	NA	NA	23.95	P	C	NA
F	R	48.0548	no break	0	NA	NA	22.94	P	C	NA
F	L	48.0548	no break	0	NA	NA	23.17	P	C	NA
F	R	48.8049	no break	0	NA	NA	23.56	P	C	NA
F	L	48.8049	no break	0	NA	NA	23.72	P	C	NA
F	R	49.9083	no break	0	NA	NA	22.28	P	C	NA
F	L	54.5462	no break	0	NA	NA	23.45	P	C	NA
M	R	55.0116	no break	0	NA	NA	24.26	P	C	NA
M	L	55.0116	no break	0	NA	NA	24.09	P	C	NA
M	R	56.7584	no break	0	NA	NA	23.97	P	C	NA
M	L	56.7584	no break	0	NA	NA	23.97	P	C	NA
F	R	59.4497	no break	0	NA	NA	23.52	P	C	NA
F	L	59.4497	no break	0	NA	NA	23.4	P	C	NA
F	R	65.9713	no break	0	NA	NA	23.91	P	C	NA
F	R	74.1793	no break	0	NA	NA	23.57	P	C	NA
F	L	74.1793	no break	0	NA	NA	23.58	P	C	NA
M	R	77.5359	no break	0	NA	NA	24.63	P	C	NA
M	L	77.5359	no break	0	NA	NA	24.53	IOL	C	NA
F	R	83.0034	no break	0	NA	NA	24.09	P	C	NA
F	L	83.0034	no break	0	NA	NA	24.12	IOL	C	NA
F	R	76	no break	0	NA	NA	23.02	IOL	C	NA
F	R	76	no break	0	NA	NA	23.11	P	C	NA
F	R	59.3593	no break	0	NA	NA	22.14	IOL	C	NA
F	L	59.3593	no break	0	NA	NA	21.99	IOL	C	NA
F	R	73.3525	no break	0	NA	NA	22.51	IOL	C	NA
F	L	73.3525	no break	0	NA	NA	22.59	IOL	C	NA
F	R	84.4271	no break	0	NA	NA	22.57	IOL	C	NA
F	L	84.4271	no break	0	NA	NA	22.54	IOL	C	NA
F	L	41.3	yes	1	I	T		P	G	NTG
F	R	43.2	yes	1	I	T	25.01	P	G	NTG
M	R	52.1752	yes	1	I	T	24.87	P	G	NTG
M	L	52.1752	yes	1	S	T	24.69	P	G	NTG
F	R	59.6331	yes	1	I	T	24.62	P	G	NTG
F	L	59.6331	yes	1	I	T	24.4	P	G	NTG
F	R	63.2799	no break	0	NA	NA	25.06	P	G	NTG
F	L	63.2799	no break	0	NA	NA	24.79	P	G	NTG
F	L	65.7112	no break	0	NA	NA	24.84	P	G	NTG
F	R	66.0287	no break	0	NA	NA	23.41	P	G	NTG
F	L	66.0287	no break	0	NA	NA	23.45	P	G	NTG
F	R	66.7269	yes	2	I	T	24.06	P	G	NTG
F	L	66.7269	yes	1	S	T	24.31	P	G	NTG
M	R	68.0684	yes	1	S	T	24.5	P	G	NTG
M	L	68.0684	no break	0	NA	NA	25.05	P	G	NTG
F	R	69.1143	no break	0	NA	NA	22.56	P	G	NTG
F	L	69.1143	no break	0	NA	NA	22.46	P	G	NTG
F	R	69.8973	yes	1	S	T	25.61	P	G	NTG
F	L	69.8973	no break	0	NA	NA	25.29	P	G	NTG
M	R	70.2779	no break	0	NA	NA	25.16	IOL	G	NTG
M	L	70.2779	no break	0	NA	NA	25.14	P	G	NTG
F	R	73.9932	yes	1	I	T	25.03	P	G	NTG
F	L	26	no break	0	NA	NA		P	M	NA
M	R	33	no break	0	NA	NA	29.52	P	M	NA
F	L	42	no break	0	NA	NA	29.76	P	M	NA
F	R	46	no break	0	NA	NA	29.76	P	M	NA
F	L	47	yes	1	S	temporal	25.62	P	M	NA
F	L	47	no break	0	NA	NA	30.01	P	M	NA
F	L	48	no break	0	NA	NA	30.28	P	M	NA
M	R	49	no break	0	NA	NA	31.33	P	M	NA
F	R	49	no break	0	NA	NA	27.58	P	M	NA
F	L	49	no break	0	NA	NA	27.4	P	M	NA
M	L	51	no break	0	NA	NA	30.8	P	M	NA
F	L	51	no break	0	NA	NA	27.64	P	M	NA
M	R	51	no break	0	NA	NA	28.73	P	M	NA
F	R	51	no break	0	NA	NA	27.51	P	M	NA
F	L	52	no break	0	NA	NA	25.09	P	M	NA
F	L	54	no break	0	NA	NA	28.88	P	M	NA
F	R	56	yes	1	I	temporal	28.72	P	M	NA
F	L	56	yes	1	I	temporal	29.01	P	M	NA
F	L	58	no break	0	NA	NA	27.98	IOL	M	NA
F	L	59	no break	0	NA	NA	28.53	P	M	NA
F	R	59	no break	0	NA	NA	26.73	P	M	NA
M	L	60	no break	0	NA	NA	27.34	P	M	NA
F	L	60	no break	0	NA	NA	31.9	IOL	M	NA
F	R	71	no break	0	NA	NA	28.88	P	M	NA
F	L	71	no break	0	NA	NA	29.43	P	M	NA
M	L	71	no break	0	NA	NA		P	M	NA
M	R	71	yes	1	S	temporal		P	M	NA
F	L	73	no break	0	NA	NA	27.92	P	M	NA
F	R	73	yes	1	I	temporal	29.92	P	M	NA
F	R	76	no break	0	NA	NA	29.56	P	M	NA
M	L	86	no break	0	NA	NA	27.31	P	M	NA
M	R	63.833	no break	0			32.62	IOL	M	NA
F	L	32.8898	yes	1	S	T	30.15	P	M	NA
F	R	58.6256	yes	1	I	T	29.09	P	M	NA
F	L	58.6256	yes	1	S	T	28.87	P	M	NA
M	R	32	no break	0	NA	NA	29.67	P	MG	POAG
M	L	32	yes	1	S	temporal	30.42	P	MG	POAG
F	L	32	no break	0	NA	NA	27.1	P	MG	NTG
F	R	32	yes	1	I	temporal	27.41	P	MG	NTG
F	R	34	no break	0	NA	NA	27.76	P	MG	NTG
F	L	34	no break	0	NA	NA	27.3	P	MG	NTG
F	L	34	no break	0	NA	NA	27.5	P	MG	NTG
F	R	34	yes	1	S	temporal	27.72	P	MG	NTG
F	R	37	no break	0	NA	NA	29.03	P	MG	NTG
F	R	37	no break	0	NA	NA	26.18	P	MG	NTG
F	L	37	no break	0	NA	NA	26.01	P	MG	NTG
M	R	37	no break	0	NA	NA	27.58		MG	NTG
M	L	37	no break	0	NA	NA	27.61		MG	NTG
F	L	40	no break	0	NA	NA		P	MG	POAG
M	L	40	no break	0	NA	NA	29.06	P	MG	POAG
M	R	40	yes	2	S	temporal	29.03	P	MG	POAG
M	L	42.7214	yes	2	I	T	25.96	P	MG	NTG
F	R	43	yes	1	I	temporal	27.32	P	MG	NTG
F	L	43	no break	0	NA	NA	27.63	P	MG	NTG
F	R	43	yes	1	S	temporal	27.4	P	MG	NTG
M	R	43	no break	0	NA	NA	28.65		MG	POAG
F	R	43	no break	0	NA	NA	27.09	P	MG	NTG
F	L	45	no break	0	NA	NA	27.9	IOL	MG	NTG
M	R	45	yes	1	S	temporal	30.85	P	MG	NTG
M	R	45	no break	0	NA	NA	29.5	P	MG	NTG
F	R	46	yes	1	S	temporal	28.61	P	MG	NTG
M	R	46	yes	1	I	temporal	27.81	P	MG	NTG
M	L	46	yes	1	I	temporal	27.51	P	MG	NTG
M	L	47	no break	0	NA	NA	28.39	P	MG	NTG
M	R	47	no break	0	NA	NA	28.79	P	MG	POAG
F	R	48	yes	2	S	temporal	28.4	P	MG	NTG
F	L	49	yes	1	S	temporal	26.75	P	MG	NTG
F	L	50	no break	0	NA	NA	26.53	P	MG	NTG
F	R	50	yes	2	I	temporal	26.46	P	MG	NTG
F	L	53	no break	0	NA	NA	27.28	P	MG	POAG
F	R	54	no break	0	NA	NA	27	P	MG	NTG
F	L	54	no break	0	NA	NA	25.36	P	MG	NTG
F	L	56	no break	0	NA	NA	28.53	P	MG	NTG
F	R	56	no break	0	NA	NA	26.7	P	MG	NTG
F	R	58	yes	1	S	temporal	30.12	P	MG	NTG
F	L	60	no break	0	NA	NA	28.04	IOL	MG	NTG
F	R	60	yes	1	I	temporal	28.13	IOL	MG	NTG
F	R	60	yes	1	I	temporal	28.25	P	MG	NTG
F	L	61	yes	1	S	temporal	27.81	P	MG	NTG
F	L	63	yes	1	S	nasal	30.15	IOL	MG	NTG
M	L	63	yes	1	S	temporal	26.65	P	MG	NTG
F	R	64	yes	1	S	temporal	27.47	P	MG	NTG
F	L	64	yes	1	S	temporal	26.62	P	MG	NTG
F	L	64	yes	1	I	temporal	26.87	P	MG	NTG
F	R	64	no break	0	NA	NA	26.43	IOL	MG	NTG
F	L	64	no break	0	NA	NA	28.28	IOL	MG	NTG
F	R	64	no break	0	NA	NA	30.04	IOL	MG	NTG
F	L	64	no break	0	NA	NA	32.53	IOL	MG	NTG
M	R	64	no break	0	NA	NA	26.96	P	MG	NTG
M	L	64	no break	0	NA	NA	27.3	P	MG	NTG
M	R	65.2977	no break	0			25.84	P	MG	NTG
M	L	65.2977	yes	1	I	T	25.85	P	MG	NTG
F	R	68	yes	1	I	temporal	27.11	P	MG	NTG
F	L	68	yes	1	S	temporal	26.07	P	MG	NTG
F	R	69	no break	0	NA	NA	25.76	P	MG	NTG
F	L	69	no break	0	NA	NA	25.5	P	MG	NTG
M	L	69	no break	0	NA	NA	27.11	P	MG	NTG
M	R	69	yes	1	I	temporal	26.74	P	MG	NTG
F	R	70	yes	1	I	temporal	27.4	IOL	MG	NTG
F	L	71	no break	0	NA	NA	32.64	IOL	MG	NTG
M	R	81	no break	0	NA	NA	27.7	IOL	MG	NTG
M	L	81	no break	0	NA	NA	27.64	IOL	MG	NTG
